# Supplementary material for: Spontaneous Post-Transplant Disorders in NOD.Cg- Prkdcscid Il2rgtm1Sug/JicTac (NOG) Mice Engrafted with Patient-Derived Metastatic Melanomas
Source: PLoS One. 2015 May 21;10(5):e0124974. doi: 10.1371/journal.pone.0124974 (PMC4440639; doi:10.1371/journal.pone.0124974)
Supplement: S1 Table — The table delineates distribution and frequency of the different of post-transplant disorders developed by xenotraspanted NOG mice how they correlate with the original tumor biopsies. (XLSX) [file pone.0124974.s006.xlsx]

## Sheet: S1 Table
Date Of Surgery	PatientID	S1 Table. Complete overview of the different PDTX experiments included in the melanoma platform. The table delineates distribution and frequency of the different of post-transplant disorders developed by xenotraspanted NOG mice how they correlate with the original tumor biopsies.
		Patient Biopsy	Patient gender	Origin of biopsya	BRAF status	Histologyb		Total number of F1 recipient mice	Number of F1 recipient mice with
						Tumor content	Presence of lymphoid components		GVHD-like condition	Melanoma-effacing lymphoid infiltrates	Post-transpant B cell lymphoma
18-9-2012	340219v398	MEL001	f	Primary tumor - vulva; A = 1,9; B = yes; C>6	no mutation detected	+++	no	4	0	0	0
30-1-2013	310514v292	MEL002	f	In transit metastasis - cutaneous, leg	no mutation detected	+++	no	4	0	0	0
5-2-2013	700529v136	MEL003	f	Lymph node metastasis - inguinal lymph node	V600E	+++	yes	4	0	0	0
6-2-2013	460518m425	MEL004	m	Lymph node metastasis - axillary lymph node	V600E	+++	no	4	0	0	0
19-2-2013	490322m010	MEL005	m	Primary tumor - cutaneous, abdomen; A = 2,31; B = yes; C>6	V600E	+++	no	2	0	0	0
27-2-2013	470515v504	MEL006	f	In transit metastasis - cutaneous, arm	V600E	+++	no	4	0	0	0
6-3-2013	500602m066	MEL007	m	Lymph node metastasis - mesenterial lymph node	V600K	+++	yes	4	0	0	0
30-1-2013	460406m415	MEL008	m	Lymph node metastasis - axillary lymph node	V600E	+++	yes	2	0	0	0
13-3-2013	480210v006	MEL009	f	Lymph node metastasis - inguinal lymph node	no mutation detected	+	no	4	0	0	0
22-3-2013	550716v452	MEL010	f	Lymph node metastasis - thorax lymph node	V600E	+++	no	4	0	0	0
24-4-2013	560613m370	MEL011	m	Lymph node metastasis - axillary lymph node	V600E	++	yes	8	4	3	1
22-5-2013	210702m020	MEL012	m	Local recurrence - cutaneous, eye lid	no mutation detected	+++	no	4	0	0	0
12-6-2013	470725m239	MEL013	m	Distant metastasis - liver	no mutation detected	+++	yes	4	3	1	0
18-9-2012	340219v398	MEL014	f	Lymph node metastasis - inguinal lymph node	no mutation detected	+++	yes	4	1	1	1
21-6-2013	550916m365	MEL015	m	Lymph node metastasis - supraclavicular lymph node	V600E	+++	yes	4	0	0	0
26-6-2013	370423m236	MEL016	m	In transit metastasis - cutaneous, head & neck	no mutation detected	+++	yes	4	0	0	0
5-7-2013	641020v151	MEL017	f	Muscle metastasis - cutaneous, leg	V600E	+++	yes	4	0	0	0
24-7-2013	670812m297	MEL018	m	Cutaneous metastasis - thorax	no mutation detetected	+++	no	4	0	0	0
27-9-2013	481212m354	MEL019	m	In transit metastsis - cutaneous, leg	no mutation detetected	+	no	4	0	0	0
13-3-2013	480210v006	MEL020	f	Cutaneous metastasis - foot	no mutation detected	++	no	4	0	0	0
16-10-2013	481102v021	MEL021	f	Lymph node metastasis - axillary lymph node	no mutation detetected	+++	yes	4	0	0	0
12-12-2013	600421v435	MEL022	f	Lymph node metastasis - inguinal lymph node	V600K	+++	yes	4	4	3	0
10-01-2014	491003v434	MEL023	f	In transit metastasis - cutaneous, inguinal	no mutation detetected	+++	yes	4	0	0	0
15-01-2014	500415m279	MEL024	m	In transit metastasis - cutaneous, leg	V600E	++	yes	4	1	0	0
5-2-2014	680901m321	MEL025	m	In transit metastasis - cutaneous, head & neck	V600E	++	yes	4	0	0	0
17-2-2014	350820v300	MEL026	f	Primary tumor - cutaneous, abdomen; A = 4,5; B = no; 1≤C≤ 6	no mutation detetected	+	yes	2	0	0	0
14-3-2014	390121m114	MEL027	m	Lymph node metastasis - head & neck lymph node	no mutation detected	+	no	4	1	0	0
19-3-2014	610225m268	MEL028	m	Lymph node metastasis - axillary lymph node	V600E	+++	no	4	0	0	0
25-4-2014	571022v091	MEL029	f	In transit metastasis - cutaneous, arm	no mutation detected	++	yes	4	0	0	0
25-4-2014	370821v307	MEL030	f	In transit metastasis - cutaneous, leg	V600E	+	no	2	0	0	0
		aFor primary tumors the following prognostic factors are also reported: A = Breslow; B = ulceration; C = mitotic index (mitosis/mm2) bStandard histological examination have been performed on the biopsy material selected for xenotransplantation. The following semiquantitative criteria have been applied to estimate the the amount of neoplastic tissue present in each histological preparation: (-) = …
